# Supplementary material for: New Insights into the Medieval Hispano-Muslim Panel Painting: The Alfarje Found in a Balearic Casal (Spain)
Source: Molecules. 2023 Jan 27;28(3):1235. doi: 10.3390/molecules28031235 (PMC9921033; doi:10.3390/molecules28031235)
Supplement: Supplementary file 1 [file molecules-28-01235-s001.zip]

Archive with 1 entries (1 files):
- molecules-2160582-supplementary.pdf
